# Supplementary material for: VAR consultation patterns and their association with fouls and misconduct: An analysis of the top five European football leagues
Source: PLoS One. 2025 Oct 24;20(10):e0334518. doi: 10.1371/journal.pone.0334518 (PMC12551899; doi:10.1371/journal.pone.0334518)
Supplement: S1 File — (XLSX) [file pone.0334518.s001.xlsx]

## Sheet: Sheet2
Fouls	Challenges per foul	Yellow cards	Direct red cards	RC for two YC	Fouls per card	Air challenges	Ground challenges	Handball	Challenge off the ball	Dangerous play	Misconduct	Simulation/Diving	Attack wrecking	Professional foul	VAR Assistance
566	210.5	94	3	2	194	0	2	2	0	3	3	0	1	0	Low-interference
482	255.5	72	4	0	190.6	0	2	1	0	2	7	0	2	0	Low-interference
263	123.8	17	1	1	107.3	0	0	0	0	0	1	0	0	0	Low-interference
532	210	88	0	0	194.3	0	3	0	0	0	3	0	4	0	Low-interference
666	242.1	99	3	2	216.7	0	3	0	0	4	0	0	3	0	Low-interference
476	214	92	1	2	146.1	0	3	0	2	0	7	0	5	0	Low-interference
325	124.9	54	0	1	112.7	0	1	0	0	1	2	0	1	0	Low-interference
306	108.1	32	0	0	97.5	0	1	1	0	0	0	0	0	0	Low-interference
408	173.5	47	2	0	201.9	0	0	0	0	2	4	0	3	1	Low-interference
333	127.7	49	1	1	103.7	0	0	0	0	1	4	0	0	0	Low-interference
30	7.1	3	0	0	10	0	0	0	0	0	0	0	0	0	Low-interference
20	8.7	4	0	0	5	0	2	0	1	0	1	0	0	0	Low-interference
23	8.7	4	0	0	5.8	0	0	0	0	0	0	0	0	0	Low-interference
305	138.6	53	1	1	97	0	1	1	0	5	3	1	2	0	Low-interference
355	190.6	41	0	0	179.8	0	0	0	1	0	2	0	3	1	Low-interference
374	139.5	44	1	1	153.2	0	3	0	0	1	2	0	6	0	Low-interference
336	191.5	52	0	0	150.1	0	1	0	0	0	1	0	4	0	Low-interference
264	93	43	0	1	74.9	0	0	0	0	1	2	0	2	0	Low-interference
334	146.1	51	0	2	109.3	0	0	0	0	1	2	0	1	0	Low-interference
622	237.8	107	1	2	213.1	0	4	0	0	4	3	1	12	0	Low-interference
414	181	75	2	1	129.9	0	1	0	0	1	2	2	4	0	Low-interference
597	242.6	91	1	0	208.4	0	4	0	1	0	0	0	2	0	Low-interference
470	275.7	73	0	3	190.8	0	1	0	0	0	1	0	2	0	Low-interference
367	163.3	46	2	2	117.8	0	0	0	0	0	0	0	0	0	Low-interference
674	267.9	102	1	0	246.2	0	1	0	0	1	1	0	3	0	Low-interference
635	233.8	83	5	2	199.9	0	0	0	0	2	1	0	6	1	Low-interference
592	231.8	129	5	5	140	0	0	0	0	0	0	0	0	0	Low-interference
356	183.8	63	1	0	90.5	0	0	0	0	0	0	0	0	0	Low-interference
478	192.7	82	1	0	170.2	0	3	0	2	2	0	0	0	0	Low-interference
302	163	38	1	0	108.9	0	0	0	0	0	0	0	0	0	Low-interference
209	74.3	45	0	0	49.4	0	0	0	0	0	0	0	0	0	Low-interference
174	59.6	20	0	0	70.9	0	0	0	0	0	0	0	0	0	Low-interference
251	80	35	0	0	78.6	0	0	0	0	0	0	0	0	0	Low-interference
455	201.4	74	1	1	150.9	0	2	0	0	0	0	0	5	0	Low-interference
547	199.9	88	3	0	139.2	0	0	0	0	0	0	0	0	0	Low-interference
433	138.2	63	1	0	140.2	0	1	1	0	1	0	0	0	0	Low-interference
594	194.6	93	1	4	174.7	0	0	0	0	0	0	0	0	0	Low-interference
525	226.3	92	6	1	147.3	0	0	0	0	0	0	0	0	0	Low-interference
682	252.2	95	5	0	253.4	2	12	0	3	11	14	0	23	3	High-interference
381	214.9	55	1	1	179.1	0	11	0	1	8	5	0	16	0	Low-interference
597	232.1	116	2	2	180.1	1	8	3	3	9	15	1	34	1	High-interference
634	241.7	90	0	0	272	2	13	2	0	7	12	0	27	0	High-interference
25	7.8	3	0	0	8.3	0	0	0	0	1	0	0	2	0	Low-interference
566	185	113	0	4	151.1	1	13	1	1	13	15	3	29	0	High-interference
368	142.7	73	2	1	120.4	0	18	0	1	4	7	0	16	2	Low-interference
588	166.7	76	3	0	208.4	1	20	2	1	5	7	0	8	0	High-interference
381	177.6	56	2	3	140	0	12	1	0	6	3	0	14	1	Low-interference
212	74.2	28	0	2	65.8	1	2	0	0	5	5	0	7	0	Low-interference
222	71.5	38	1	0	68.1	0	8	0	0	3	5	0	12	0	Low-interference
346	127.7	49	0	2	149.2	3	4	1	2	5	9	0	8	1	Low-interference
240	81.4	39	1	0	78.4	1	8	1	0	2	4	1	14	1	Low-interference
535	205.5	82	1	0	213.9	1	6	2	0	4	12	1	28	0	High-interference
27	6	2	0	0	13.5	1	1	0	0	0	0	0	0	0	Low-interference
16	8.7	4	0	0	4	0	0	0	0	0	0	1	3	0	Low-interference
490	174.6	70	4	1	196.1	0	16	1	0	6	8	0	17	0	Low-interference
401	122	62	1	0	125	1	10	1	0	4	10	0	12	0	Low-interference
466	192.9	91	1	2	131.5	1	14	0	0	8	13	0	19	3	High-interference
501	141.9	78	1	1	175.3	0	7	0	0	7	11	1	29	1	High-interference
487	217.5	64	2	0	181.5	0	17	0	0	8	5	0	36	0	High-interference
421	198.3	53	1	0	163	0	11	0	0	12	4	1	26	0	Low-interference
578	223.7	73	2	1	241.8	0	19	1	1	12	13	2	28	0	High-interference
638	204.8	88	1	2	229.3	2	31	0	0	8	12	2	33	4	High-interference
242	80.7	35	0	0	85.3	0	11	1	0	3	4	0	16	0	Low-interference
535	159.3	88	6	2	153.2	1	29	2	2	10	26	0	25	1	High-interference
492	153.7	88	3	1	116.1	0	28	1	1	9	24	0	28	1	High-interference
543	142.7	90	2	1	159	0	24	1	3	12	17	0	34	2	High-interference
271	99.8	32	4	0	137.7	0	12	1	1	4	5	1	10	2	High-interference
307	89.7	32	0	0	138.7	0	4	1	1	4	7	0	14	1	Low-interference
359	120.3	53	3	1	112.4	0	10	1	3	7	13	0	23	0	High-interference
500	143.8	68	0	3	172.5	2	17	0	0	16	14	0	22	0	High-interference
337	89.3	36	0	1	175.7	1	9	1	0	7	10	0	8	1	Low-interference
520	159.7	66	1	1	177.1	1	17	0	2	7	9	1	31	0	High-interference
193	63.4	21	2	0	90.7	0	8	0	0	1	4	0	9	1	Low-interference
506	194.9	59	2	1	237.5	0	24	1	3	5	6	0	23	0	High-interference
224	77.4	20	0	0	96.9	0	3	0	0	3	3	0	11	0	Low-interference
487	180.6	62	2	0	165.9	1	20	0	1	6	11	0	24	1	High-interference
588	156.3	82	2	1	202.5	2	40	1	0	6	9	0	26	1	High-interference
120	87.7	17	2	0	49.6	1	9	0	0	3	2	0	4	0	Low-interference
113	42.7	30	1	1	24.3	0	7	0	0	3	6	0	14	2	Low-interference
182	71.4	31	2	0	58.5	1	17	1	0	4	7	0	2	1	Low-interference
186	63.8	28	1	0	53.7	0	7	0	1	9	3	0	9	1	Low-interference
75	33.7	22	0	1	16.9	0	4	0	0	8	9	0	2	0	Low-interference
55	13	12	0	0	9.3	0	3	0	0	0	2	0	6	1	Low-interference
131	56.9	25	0	0	29.4	0	8	0	0	0	7	0	11	0	Low-interference
117	80.4	23	0	0	44.9	0	10	0	0	0	3	1	9	0	Low-interference
146	65.1	30	0	0	51.6	1	9	0	0	3	4	1	12	1	Low-interference
110	34.2	18	0	0	46.3	1	3	0	0	4	3	1	6	0	Low-interference
45	14.1	5	0	0	18.2	0	2	0	0	0	1	0	2	0	Low-interference
126	31.7	29	0	0	23.1	0	2	0	0	7	4	0	16	0	Low-interference
143	37	32	1	1	26.8	1	7	0	0	8	4	0	14	0	Low-interference
126	32.8	13	0	1	33	0	6	1	0	0	2	1	4	0	Low-interference
115	34	22	2	0	26.2	0	2	0	0	7	8	0	6	1	Low-interference
71	20.2	10	0	0	23.7	0	5	0	0	0	3	0	2	0	Low-interference
72	36.9	24	0	1	11.6	0	6	0	1	4	5	0	9	0	Low-interference
131	57.2	14	0	1	32.4	0	8	0	0	0	5	0	2	0	Low-interference
159	56	28	1	0	49.2	0	10	0	1	0	6	0	12	0	Low-interference
390	106.3	45	2	2	139.7	0	9	0	1	1	2	0	8	0	Low-interference
390	96.4	71	3	4	89.7	0	3	0	0	4	3	0	4	0	Low-interference
389	98.1	61	2	4	102.5	0	3	0	0	2	0	0	4	0	Low-interference
443	88	69	2	0	107.8	0	5	0	0	2	1	0	3	0	Low-interference
405	95.5	64	2	3	86.8	2	5	0	1	0	0	0	1	0	Low-interference
23	6.4	2	0	0	11.5	0	0	0	0	0	0	0	2	0	Low-interference
32	6.5	5	0	0	6.4	0	0	0	0	0	0	0	0	0	Low-interference
316	98	43	0	1	139.1	0	2	0	0	1	0	0	0	0	Low-interference
109	14.9	9	0	1	33.3	0	1	0	0	1	1	0	1	0	Low-interference
410	94.9	73	3	3	92.1	1	3	1	0	0	5	0	5	0	Low-interference
326	109.5	58	2	1	105.3	0	3	2	1	1	0	1	2	0	Low-interference
433	97.6	73	0	1	106.1	0	2	0	0	3	3	0	3	0	Low-interference
81	17.3	12	0	0	23.6	0	1	0	0	1	0	0	0	0	Low-interference
397	90.4	61	1	2	114	0	2	1	0	1	1	0	1	0	Low-interference
352	118.2	49	6	2	132.9	1	2	0	0	1	3	0	7	0	Low-interference
88	19.3	11	0	0	44.3	0	0	0	0	0	0	0	2	0	Low-interference
381	98.5	55	3	6	116.5	0	10	1	0	2	1	0	0	0	Low-interference
21	6.5	2	0	1	7	0	1	0	0	0	0	0	3	0	Low-interference
51	12.7	4	1	0	21	0	0	0	1	0	0	0	1	0	Low-interference
35	6.1	4	0	0	8.8	0	2	0	0	2	0	0	0	0	Low-interference
45	3.7	1	0	0	45	0	0	0	0	0	0	0	0	0	Low-interference
334	95.4	48	1	1	92.9	0	0	0	0	3	1	0	4	0	Low-interference
23	6.7	1	0	0	23	0	0	0	0	0	0	0	0	0	Low-interference
21	8.7	0	0	0	0	0	0	0	0	0	0	0	0	0	Low-interference
21	8.9	2	0	0	10.5	0	0	0	0	0	0	0	0	0	Low-interference
379	86.3	50	2	4	140	0	3	0	0	3	3	0	1	0	Low-interference
361	103.6	61	2	0	85.8	0	1	0	0	3	4	0	7	0	Low-interference
331	143.7	57	1	1	84.9	0	2	0	0	1	5	1	5	0	Low-interference
448	93.2	76	0	2	102.4	0	6	0	0	0	2	0	11	0	Low-interference
499	118.2	72	0	1	142.1	0	1	0	0	4	4	0	4	0	Low-interference
393	90.2	46	4	1	143.4	0	1	0	0	0	0	0	1	0	Low-interference
424	97.4	66	0	1	119.2	0	9	0	1	3	3	2	7	0	Low-interference
393	107.5	67	3	1	105	1	4	1	0	2	3	0	4	0	Low-interference
397	105	57	2	1	138.3	0	3	0	1	1	5	0	2	0	Low-interference
30	5.4	3	0	0	10	0	0	0	0	0	0	0	0	0	Low-interference
473	92.2	66	5	3	116.2	1	14	0	2	17	19	0	24	0	High-interference
478	87.8	78	2	4	107.1	1	14	4	1	14	13	1	34	2	High-interference
439	91.4	85	1	1	86.5	3	14	0	2	17	22	0	29	1	High-interference
17	7.2	2	0	0	8.5	0	0	0	0	1	0	0	1	0	Low-interference
20	6	1	0	0	20	0	0	0	0	0	0	0	1	0	Low-interference
452	127.6	66	3	0	143.8	1	25	2	2	4	11	2	15	1	High-interference
64	8.9	8	1	1	12.7	2	4	0	1	1	0	0	3	0	Low-interference
444	80.4	81	5	3	78.4	3	12	1	0	17	14	0	37	2	High-interference
406	91.5	76	1	2	87.9	4	16	2	2	15	13	2	26	1	High-interference
25	6	3	0	0	8.3	0	1	0	0	0	0	0	2	0	Low-interference
88	13.1	9	0	0	45.1	1	1	0	0	5	0	0	2	0	Low-interference
424	85.7	72	0	4	108.3	2	6	0	1	16	15	0	30	0	High-interference
366	105.8	63	2	1	105.5	0	18	1	0	9	13	0	25	1	High-interference
381	92.2	49	0	2	102.5	3	12	1	3	7	5	1	21	0	High-interference
406	99.5	91	3	4	69.2	3	23	0	2	7	20	2	36	0	High-interference
389	89.3	64	6	1	99	1	17	2	1	6	29	0	10	0	High-interference
20	7.1	3	0	0	6.7	0	1	0	0	1	0	0	1	0	Low-interference
33	5.3	6	0	0	5.5	0	0	0	0	2	3	0	1	0	Low-interference
95	14.5	14	0	0	21.1	0	9	0	0	1	1	0	3	0	Low-interference
389	123.1	69	0	3	115.5	1	18	3	1	16	11	0	21	0	High-interference
90	27.8	17	0	0	26.1	0	6	1	1	4	0	1	2	0	Low-interference
28	5.9	6	0	1	4	1	0	0	1	3	0	0	3	0	Low-interference
34	4.5	4	0	0	8.5	1	2	0	0	0	0	0	1	0	Low-interference
60	9.5	11	0	0	11	0	0	0	0	2	2	0	3	0	Low-interference
132	18.9	17	0	0	33.2	1	5	2	2	0	3	0	4	0	Low-interference
451	109.5	71	2	1	129.3	6	20	0	1	9	14	1	23	1	High-interference
487	130.1	104	0	1	98.3	3	24	0	1	21	19	0	29	2	High-interference
432	109.4	79	3	3	78.4	1	21	1	1	14	17	1	32	0	High-interference
507	115.1	83	2	3	114.8	1	19	6	1	18	15	2	27	3	High-interference
433	97.2	84	0	1	86.4	5	17	3	1	9	19	1	31	0	High-interference
492	111.2	59	0	2	184.9	3	5	1	0	18	6	3	20	1	High-interference
495	83.9	75	4	2	112.3	1	14	1	1	14	17	0	35	0	High-interference
385	96.1	69	4	2	99.6	1	15	1	1	13	20	0	20	0	High-interference
485	97.7	84	1	0	120.3	2	14	2	2	16	17	1	26	1	High-interference
51	13.4	9	0	0	11.4	0	1	0	1	1	1	0	5	0	Low-interference
20	5.8	2	0	0	10	0	0	0	0	2	0	0	0	0	Low-interference
29	4.3	2	0	0	14.5	0	1	0	0	0	0	0	1	0	Low-interference
25	6.8	3	0	0	8.3	0	0	0	0	2	0	0	1	0	Low-interference
72	11.5	9	0	0	15.8	0	2	0	0	1	3	0	4	0	Low-interference
425	72.3	78	0	5	77.2	1	24	2	3	14	14	2	27	1	High-interference
375	67.2	74	7	4	65.3	2	25	3	2	11	17	1	27	1	High-interference
274	74.8	46	0	0	77.6	2	10	3	1	4	6	0	20	0	High-interference
42	11.2	8	0	0	10.5	1	0	0	0	1	2	0	4	0	Low-interference
532	80.4	93	9	1	102.2	2	23	2	0	27	20	3	22	1	High-interference
329	72.6	64	1	2	61.7	1	10	1	0	21	11	0	21	3	High-interference
32	4.3	5	0	0	6.4	0	0	0	0	1	0	0	4	0	Low-interference
52	12.3	7	0	0	15.5	0	4	0	1	2	0	0	0	0	Low-interference
357	68.2	66	3	5	72.3	3	22	1	0	12	7	1	33	0	High-interference
304	68.3	61	5	0	56.5	2	15	1	1	5	19	0	21	2	High-interference
406	72.3	67	2	2	85.3	2	14	1	2	10	11	1	26	1	High-interference
332	97.8	74	0	2	71.6	1	26	2	1	11	15	1	18	3	High-interference
352	70.4	60	2	1	76.6	0	14	1	0	18	11	0	19	1	High-interference
25	5.2	3	0	0	8.3	0	1	0	0	2	0	0	0	0	Low-interference
58	10.3	8	0	0	16	0	3	0	1	0	1	1	2	0	Low-interference
448	75.3	83	1	1	85.7	3	26	1	2	10	15	0	23	0	High-interference
353	74.9	70	1	1	68.2	4	19	1	0	9	14	0	19	1	High-interference
23	5.4	4	0	0	5.8	0	0	0	1	1	1	0	1	0	Low-interference
32	4.6	6	0	0	5.3	0	5	0	0	0	1	0	0	0	Low-interference
29	5.7	4	0	0	7.3	0	0	1	0	2	0	1	0	0	Low-interference
286	51.5	52	4	2	59.1	3	15	0	0	10	12	2	17	1	High-interference
40	13.7	5	0	0	16.7	1	1	0	0	1	1	0	1	0	Low-interference
376	67.2	68	1	1	72.9	2	17	2	0	12	12	2	23	1	High-interference
434	82.9	87	1	2	82.8	2	18	2	3	13	13	2	36	3	High-interference
434	69.5	57	0	1	105.8	0	11	0	1	15	7	3	22	0	High-interference
572	85.6	100	1	6	104.7	1	35	2	6	13	16	0	40	0	High-interference
383	76.2	59	1	0	116	0	12	0	1	15	7	0	24	1	High-interference
371	54.6	66	4	4	65.2	3	11	0	0	16	12	1	33	1	High-interference
354	79	60	1	0	119.3	0	10	0	2	13	12	1	23	0	High-interference
353	77.5	71	1	1	79.5	1	19	2	5	7	14	3	21	1	High-interference
20	4.8	2	0	0	10	0	1	0	0	0	1	0	0	0	Low-interference
27	5.2	5	0	0	5.4	0	0	0	0	0	3	0	2	0	Low-interference
28	4.1	4	0	0	7	0	2	1	0	0	0	0	1	0	Low-interference
22	5.4	3	0	0	7.3	1	1	0	0	0	0	0	1	0	Low-interference
48	11.5	7	0	0	17.7	1	6	0	0	0	0	0	0	0	Low-interference
66	8.6	4	0	0	10	0	4	0	0	0	0	0	0	0	Low-interference
36	5.5	6	0	1	5.1	0	4	0	2	1	0	0	1	0	Low-interference
305	59.2	51	2	1	73.4	1	20	0	4	1	15	0	13	0	High-interference
301	72	42	3	0	86.2	0	12	0	0	5	7	0	21	0	Low-interference
155	36.2	33	0	0	31.3	2	12	0	1	5	1	0	11	1	Low-interference
433	97.2	61	1	1	139	3	21	0	2	10	9	1	16	1	High-interference
326	93.4	66	2	1	70.8	1	22	3	0	15	6	1	21	0	High-interference
38	5.8	6	1	0	5.4	0	0	0	0	3	1	0	2	1	Low-interference
80	15.6	15	1	0	16.4	0	3	0	0	3	5	0	5	0	Low-interference
426	78.4	61	2	4	126.1	2	24	0	1	6	9	0	23	2	High-interference
257	61.4	32	0	1	78	3	9	1	1	3	5	0	11	0	Low-interference
324	59	54	3	1	69.4	2	26	0	0	6	5	1	18	0	High-interference
215	34.2	30	0	0	53.2	0	19	0	0	1	0	0	10	0	Low-interference
376	78.5	86	2	2	67.7	2	22	1	1	11	23	2	28	0	High-interference
423	78.5	53	0	0	155.5	1	15	2	1	6	5	1	20	2	High-interference
101	21	18	0	0	23	0	6	0	0	0	4	0	8	0	Low-interference
145	24.7	15	0	0	69.3	0	4	0	0	5	2	0	4	0	Low-interference
278	67.5	50	1	0	74.9	0	13	0	0	13	5	0	20	0	Low-interference
357	71.1	61	1	3	94.9	4	19	1	1	8	9	0	20	3	High-interference
382	80.6	52	0	1	142.3	1	11	0	0	7	10	0	23	1	Low-interference
66	10.4	9	0	0	16.5	1	3	0	0	1	1	0	3	0	Low-interference
113	24	19	0	0	24.1	0	4	0	0	3	1	0	11	0	Low-interference
113	20.7	22	0	3	19.2	0	12	1	0	2	0	0	10	0	Low-interference
142	43.3	24	1	0	37.2	0	12	0	0	2	0	1	9	1	Low-interference
55	10.2	8	0	0	19.2	0	1	0	0	1	0	0	6	0	Low-interference
187	27.9	24	1	1	52.5	1	6	1	1	5	2	0	10	0	Low-interference
107	18.8	14	0	2	27.4	0	5	0	0	0	3	0	8	0	Low-interference
322	59.7	53	1	2	89.5	7	12	4	2	12	1	0	16	2	High-interference
435	82.7	77	2	0	116.4	3	15	1	2	13	11	0	34	0	High-interference
529	95.8	72	0	0	143.8	3	18	0	1	8	17	0	25	0	High-interference
474	94.1	78	2	2	127	1	27	0	0	14	13	0	26	1	High-interference
471	84.9	74	1	0	113.2	5	26	1	0	7	9	0	26	1	High-interference
288	50.8	45	0	0	83	0	16	1	0	4	9	0	15	0	High-interference
466	88.7	80	2	1	107.2	4	23	3	0	15	9	0	27	2	High-interference
384	80.5	55	1	4	148.8	2	17	2	2	10	8	0	20	1	High-interference
262	50.1	51	1	1	49.7	1	17	0	0	12	5	1	17	0	Low-interference
147	22.7	22	0	0	34.4	2	11	1	0	3	0	0	5	0	Low-interference
20	7.1	1	0	0	20	0	1	0	0	0	0	0	0	0	Low-interference
125	22	18	1	0	28.6	2	6	0	0	1	3	0	6	1	Low-interference
62	12	8	0	0	19.3	0	2	0	0	3	0	0	3	0	Low-interference
19	7	4	0	0	4.8	0	2	0	0	0	1	0	1	0	Low-interference
149	38.4	19	2	0	52.5	3	1	0	0	3	6	0	8	0	Low-interference
42	11.1	4	0	0	21	0	1	0	0	0	0	0	3	0	Low-interference
163	24.1	16	0	0	82.8	2	7	1	0	0	1	0	5	0	Low-interference
22	4.7	4	0	1	4.4	1	0	0	0	0	0	0	4	0	Low-interference
186	35.1	28	2	1	66.8	1	8	1	1	9	4	0	6	1	Low-interference
50	9.4	4	0	0	6.3	0	1	1	0	1	0	0	1	0	Low-interference
109	22.4	17	0	0	27.1	0	3	0	0	3	5	1	5	0	Low-interference
107	22.2	19	1	0	27.3	0	8	1	1	3	1	0	6	0	Low-interference
148	28.7	25	0	0	31.5	1	10	0	2	5	2	0	5	0	Low-interference
50	9.7	6	2	1	11.2	0	0	0	0	4	2	0	2	1	Low-interference
114	22.9	19	1	1	22.4	0	1	0	0	8	2	0	9	1	Low-interference
70	19.2	11	0	0	19.3	0	3	0	0	6	0	0	2	0	Low-interference
57	9	11	0	0	12.3	0	5	1	1	0	1	0	3	0	Low-interference
51	12.5	14	0	0	7.5	1	2	0	0	4	3	0	4	0	Low-interference
123	20.6	20	1	0	24.5	0	4	2	0	4	4	0	7	0	Low-interference
58	26.1	13	0	1	12.3	0	7	0	0	2	3	0	2	0	Low-interference
88	16.4	10	0	0	28.3	0	0	0	0	5	3	0	2	0	Low-interference
103	24.5	18	0	0	25.6	0	12	0	0	1	2	0	3	0	Low-interference
100	23.4	24	0	1	17.7	1	4	0	0	5	4	0	11	0	Low-interference
67	19.5	9	0	0	23.7	0	2	0	0	2	0	1	4	0	Low-interference
51	10.2	11	0	0	9.4	0	4	0	0	1	1	0	5	0	Low-interference
136	26.7	22	0	4	33.6	2	8	2	1	1	2	0	10	0	Low-interference
26	4.8	3	0	0	8.7	0	1	0	1	0	0	0	1	0	Low-interference
108	24	24	0	0	19.4	0	6	0	0	7	4	0	7	0	Low-interference
60	8.9	13	0	0	9.3	0	3	1	0	5	3	0	2	0	Low-interference
31	6.3	5	0	0	6.2	0	3	0	0	1	0	0	1	0	Low-interference
106	21.9	19	2	0	21.8	2	6	0	1	0	2	0	9	1	Low-interference
139	26.5	38	0	0	18.9	1	8	2	0	9	5	0	12	1	Low-interference
109	22.7	11	0	0	54.8	0	3	0	0	0	3	0	5	0	Low-interference
32	4.5	4	0	0	8	0	4	0	0	0	0	0	0	0	Low-interference
75	9.1	9	0	0	16.9	1	3	1	0	1	1	1	1	0	Low-interference
85	17.6	17	1	0	18.5	0	0	1	0	6	6	0	5	0	Low-interference
115	22.4	19	1	0	24.8	0	3	1	0	5	3	0	8	0	Low-interference
88	14.8	18	1	0	14.4	0	4	1	0	2	3	0	9	0	Low-interference
50	10.2	7	1	1	11.8	0	0	0	0	1	2	0	6	0	Low-interference
27	6.7	4	0	1	5.4	0	0	0	0	0	2	0	2	1	Low-interference
56	10.6	12	0	1	8.7	0	0	0	0	7	1	0	5	0	Low-interference
58	11.1	9	0	0	13.8	0	3	0	0	0	1	0	5	0	Low-interference
26	7	2	1	0	8.7	0	0	0	0	0	1	0	2	0	Low-interference
129	30.2	23	0	1	28.4	2	4	0	0	2	6	0	9	1	Low-interference
56	9.9	11	0	1	9.3	1	4	0	0	3	0	1	3	0	Low-interference
147	22.5	28	0	2	25.9	1	10	1	1	2	3	0	12	0	Low-interference
523	122.3	80	2	0	135.4	0	1	0	0	2	4	0	2	0	Low-interference
58	10.9	9	0	0	13.3	0	0	0	0	0	0	0	0	0	Low-interference
457	102.9	52	2	0	164.3	0	0	0	0	0	0	0	0	0	Low-interference
440	107.3	52	2	1	182.4	0	0	0	0	0	0	0	0	0	Low-interference
425	132	54	5	2	181.2	0	0	0	0	0	0	0	0	0	Low-interference
529	112.3	74	2	3	159.8	0	0	0	0	0	0	0	0	0	Low-interference
531	115.3	69	5	2	148.6	0	0	0	0	2	1	0	2	0	Low-interference
476	116.3	73	2	1	130.6	0	0	0	0	0	0	0	0	0	Low-interference
518	131.2	85	6	3	141.6	0	0	0	0	0	0	0	0	0	Low-interference
437	128.2	71	3	1	106.4	0	0	0	0	0	0	0	0	0	Low-interference
386	81.9	58	1	1	104.8	0	0	0	0	0	0	0	0	0	Low-interference
576	90.5	40	5	2	192.3	0	0	0	0	0	0	0	0	0	Low-interference
490	122.8	73	5	2	127.4	0	0	0	0	0	0	0	0	0	Low-interference
499	103.4	59	5	2	126.4	0	0	0	1	1	2	0	0	0	Low-interference
421	127.4	66	1	0	124.6	0	0	0	0	0	0	0	0	0	Low-interference
514	139.3	77	3	4	136.2	0	0	0	0	0	0	0	0	0	Low-interference
383	99	52	4	0	117.8	0	0	0	0	0	0	0	0	0	Low-interference
438	114.1	63	3	1	147.5	0	0	0	0	0	0	0	0	0	Low-interference
499	118.6	62	5	0	174.4	1	2	0	0	0	0	0	1	0	Low-interference
352	69.8	39	2	3	92.6	0	0	0	0	0	0	0	0	0	Low-interference
531	115.5	60	2	1	199.9	0	0	0	0	1	1	1	2	0	Low-interference
462	150.7	72	1	4	134.5	0	0	0	0	0	0	0	0	0	Low-interference
15	9.6	1	0	1	7.5	0	0	0	0	0	0	0	0	0	Low-interference
337	124	49	2	2	95.1	0	1	0	1	0	0	0	1	0	Low-interference
266	79.3	42	1	0	71.3	0	1	0	0	0	0	0	2	0	Low-interference
300	61.3	29	1	2	103.7	0	1	0	0	0	1	1	1	0	Low-interference
297	72.9	39	0	0	108.2	0	0	0	0	0	0	0	0	0	Low-interference
377	80.3	45	1	0	133.9	1	2	0	1	0	1	0	2	0	Low-interference
359	72.7	49	1	1	103.7	0	0	0	0	3	1	0	0	0	Low-interference
409	102.5	62	2	3	123.9	0	1	0	0	0	1	1	0	0	Low-interference
270	61.1	61	0	1	45.8	0	2	0	0	0	0	0	1	0	Low-interference
350	75.3	61	2	0	81.3	0	3	0	0	0	1	0	0	0	Low-interference
331	75.9	54	4	1	85.5	0	1	0	0	1	3	0	3	0	Low-interference
351	67	33	0	1	148.2	0	0	0	0	0	0	0	0	0	Low-interference
350	79.5	51	0	2	95.8	0	2	0	0	0	0	0	1	0	Low-interference
398	77.3	49	0	1	154.4	0	1	0	1	3	0	0	4	0	Low-interference
415	82	60	7	1	88.1	0	1	0	0	1	2	0	1	0	Low-interference
108	24.9	11	2	1	31.4	0	0	0	0	4	0	0	0	0	Low-interference
264	87.6	31	2	1	132.7	0	0	0	0	0	0	0	1	0	Low-interference
357	76	53	4	4	107.8	0	0	1	0	1	0	0	4	0	Low-interference
358	85.4	46	2	2	133.3	0	0	0	0	0	0	0	0	0	Low-interference
310	76.1	38	2	1	89.4	0	0	0	0	2	0	0	2	0	Low-interference
425	88.9	62	2	1	129.7	0	0	0	0	2	5	0	1	0	Low-interference
292	106.4	35	3	2	111.8	0	0	0	0	0	0	0	1	0	Low-interference
259	89.1	33	3	1	110.3	2	4	0	0	1	4	0	0	0	Low-interference
466	148.2	76	1	1	139.3	5	14	6	1	18	11	0	24	1	High-interference
348	106.2	55	1	0	94.8	2	13	0	2	8	11	1	19	0	High-interference
501	105.6	64	9	3	162.8	2	13	1	0	24	15	1	19	1	High-interference
462	98.6	63	4	1	138.4	3	16	1	0	9	12	1	26	4	High-interference
409	92.7	68	2	1	104.3	2	26	1	2	9	11	1	18	2	High-interference
453	103.8	50	3	0	184.1	3	21	0	0	8	9	0	12	0	Low-interference
462	110.2	79	2	2	125.3	3	17	4	1	9	18	1	28	2	High-interference
477	113.7	72	6	3	145.9	0	24	1	3	27	7	0	18	1	High-interference
440	128.5	72	2	2	110.9	4	19	1	0	18	9	2	22	1	High-interference
458	83.1	64	0	1	133.7	7	16	0	0	12	18	2	9	1	High-interference
265	86.8	45	1	1	84.6	0	7	1	0	5	18	2	14	0	High-interference
435	96.2	59	2	1	125.7	3	21	2	3	8	12	0	13	0	High-interference
388	89.7	73	2	2	87.9	7	21	0	3	16	14	0	16	0	High-interference
375	75.5	55	1	0	85.6	1	20	3	5	8	4	0	14	1	High-interference
411	117.9	42	0	1	135.8	0	16	1	2	6	6	1	11	0	High-interference
403	78.7	49	4	0	105.4	1	21	0	3	7	5	1	13	2	High-interference
417	87.2	61	4	1	108.2	4	21	0	1	9	4	0	23	4	High-interference
455	96	70	3	2	136	1	17	1	1	11	14	2	28	0	High-interference
504	118.4	76	9	2	144.6	1	17	2	0	22	22	0	21	2	High-interference
384	90.8	69	0	1	113.2	2	26	0	2	9	14	0	16	1	High-interference
455	108.6	68	9	2	128.4	5	25	3	2	7	8	2	23	4	High-interference
381	82.2	52	3	3	108.2	2	22	1	2	10	9	1	11	0	High-interference
322	108.2	59	3	1	94.6	1	22	0	0	11	6	0	22	1	High-interference
83	39.4	19	1	0	22.5	1	7	0	1	2	5	2	2	0	Low-interference
136	40.3	23	0	0	36.4	0	4	0	0	4	2	0	13	0	Low-interference
164	34.7	22	1	1	43	1	6	0	0	1	5	0	11	0	Low-interference
155	38.5	18	0	0	56.2	2	8	0	0	3	2	0	3	0	Low-interference
146	51.5	14	0	1	65.2	0	4	0	0	3	3	1	4	0	Low-interference
137	34.4	28	0	0	30.4	0	5	0	2	6	7	0	8	0	Low-interference
162	40.9	27	2	0	41.2	1	6	0	0	3	10	0	8	1	Low-interference
124	40.2	15	0	0	60.8	0	2	1	1	2	3	1	5	0	Low-interference
127	28.1	22	0	2	54.9	2	6	0	1	8	1	1	5	0	Low-interference
151	49.3	28	1	1	42.4	0	1	0	0	16	6	0	7	0	Low-interference
133	26.2	20	0	0	37.7	2	7	0	0	1	4	0	6	0	Low-interference
162	50.6	36	0	1	37.2	0	0	0	1	13	11	1	11	0	Low-interference
112	49	22	1	0	32.9	1	10	0	0	2	7	0	3	0	Low-interference
143	33.8	22	2	2	39.4	1	2	2	0	5	5	0	10	1	Low-interference
160	33.6	31	3	0	29.9	0	11	3	0	6	9	0	5	0	Low-interference
160	47.7	22	3	1	46.2	0	7	2	0	3	3	1	9	1	Low-interference
159	34.7	25	1	0	50.7	1	8	2	0	5	3	0	7	0	Low-interference
111	29.5	13	3	2	34.8	2	5	0	0	2	3	0	6	0	Low-interference
126	33.5	15	0	1	44.2	0	4	0	0	3	2	0	7	0	Low-interference
146	35.4	25	0	1	38.4	2	4	0	2	5	3	0	10	0	Low-interference
19	7.2	5	0	0	3.8	0	1	1	0	0	3	0	0	0	Low-interference
20	6.4	2	0	0	10	0	0	0	0	0	0	0	2	0	Low-interference
158	46.4	26	2	2	48.9	0	11	1	2	2	9	1	4	0	Low-interference
625	110.2	83	0	1	194.6	0	2	0	0	0	0	0	6	0	Low-interference
434	110.1	79	0	1	125.1	0	2	0	0	0	4	0	2	0	Low-interference
426	122.2	104	4	3	87.7	1	2	1	1	1	6	0	4	0	Low-interference
516	95.1	92	0	0	120.6	0	3	0	0	2	5	0	2	0	Low-interference
489	105.5	92	4	2	99.4	1	9	0	1	2	14	0	7	0	Low-interference
494	115.8	80	0	1	136.4	1	5	0	0	3	1	0	9	0	Low-interference
523	111.2	100	1	2	121.7	0	4	0	0	2	2	1	4	0	Low-interference
367	87.2	65	0	1	98.6	3	2	0	0	2	2	0	6	0	Low-interference
525	120.2	91	1	1	132.8	0	2	0	0	2	5	0	3	0	Low-interference
535	117.3	97	1	4	117.4	1	6	0	0	2	8	0	8	0	Low-interference
584	103.6	112	0	4	98	1	2	0	0	4	14	0	4	0	Low-interference
524	141.1	82	1	2	168.8	0	2	0	0	0	4	0	2	0	Low-interference
537	112.3	99	3	0	130.9	1	0	0	0	1	5	0	2	0	Low-interference
466	129.7	62	1	3	159.9	1	5	1	1	2	2	0	1	0	Low-interference
353	91.9	50	2	2	97.7	0	1	0	0	0	1	0	3	0	Low-interference
539	113.5	103	2	3	116.5	0	6	0	1	1	2	0	3	1	Low-interference
525	118.3	100	0	6	113.4	3	3	1	0	0	11	1	4	0	Low-interference
505	114.9	90	2	0	114.3	0	1	0	0	3	6	1	5	0	Low-interference
445	97.2	91	1	4	108.2	0	3	0	0	0	7	0	5	0	Low-interference
545	120.6	102	2	3	115.4	1	9	0	0	5	10	0	9	1	Low-interference
574	108.4	93	1	1	133.7	5	16	1	0	28	10	0	32	1	High-interference
500	115.2	105	2	3	116.2	5	19	3	2	31	19	0	24	1	High-interference
586	118.5	122	1	5	106.1	3	18	1	0	33	32	2	31	0	High-interference
443	83.8	111	2	1	65.9	6	18	2	1	29	30	0	27	2	High-interference
475	115.2	80	0	3	139.6	2	11	5	2	22	16	0	20	0	High-interference
477	114.1	106	3	3	120.3	4	14	0	1	26	33	0	27	1	High-interference
471	124.3	83	4	6	118.6	4	15	1	3	24	24	0	26	2	High-interference
508	109.2	90	4	0	139.4	4	16	0	2	26	20	1	24	1	High-interference
544	117.3	99	1	2	123.2	6	20	2	1	27	28	0	20	0	High-interference
449	130.7	78	2	3	103.3	3	12	2	1	30	16	0	22	0	High-interference
542	109.2	79	0	0	163.8	2	8	1	1	25	18	1	22	1	High-interference
523	108.9	94	2	1	152.6	4	11	1	2	22	19	1	20	2	High-interference
471	112.9	89	3	1	118.1	2	15	0	0	24	22	0	27	0	High-interference
453	120.2	75	1	1	136.5	4	15	1	0	24	8	0	25	1	High-interference
532	114.4	73	0	4	158.3	9	11	2	3	16	14	0	26	0	High-interference
432	109.2	76	0	3	103.2	6	6	0	0	26	21	0	17	1	High-interference
499	108	86	1	4	138.8	4	24	1	3	20	20	0	16	0	High-interference
527	110.5	107	0	2	110.7	6	22	0	3	27	12	1	39	0	High-interference
504	115.5	108	2	3	92.2	5	20	0	1	36	29	0	24	1	High-interference
611	111.6	117	3	2	113.8	7	24	1	0	36	22	1	23	1	High-interference
544	123.4	107	4	1	124.4	7	32	0	0	14	28	1	29	2	High-interference
576	99.1	124	3	3	106	12	27	1	2	22	44	0	25	0	High-interference
465	103.3	95	0	3	102.2	7	27	1	1	11	28	0	26	0	High-interference
473	112.6	73	1	1	159.1	6	11	4	2	13	16	0	23	1	High-interference
468	93	75	1	5	112.1	3	13	2	4	18	20	0	24	2	High-interference
393	80.1	67	2	5	92.8	7	21	0	4	12	16	0	19	1	High-interference
546	97.6	107	0	3	93.2	10	19	4	2	20	30	1	27	0	High-interference
430	98.2	71	2	0	147.4	2	24	0	3	10	10	1	23	0	High-interference
476	92	89	5	2	96.3	5	26	3	1	5	29	0	28	1	High-interference
589	97.9	98	1	2	128.8	4	28	1	0	14	15	0	39	2	High-interference
516	99.4	96	0	1	109	12	26	1	0	13	14	0	31	1	High-interference
425	118.8	71	2	1	128.1	6	14	1	3	14	15	0	21	1	High-interference
436	106.7	62	1	2	149.1	1	16	1	4	13	13	0	19	0	High-interference
574	98.4	94	2	2	121.4	8	21	3	2	24	16	1	24	1	High-interference
488	89.1	59	0	4	167	9	17	3	0	7	10	0	20	1	High-interference
468	94.1	104	2	3	89.3	7	33	1	1	15	35	0	20	0	High-interference
586	87.7	107	1	2	103.6	18	26	7	3	14	24	0	20	0	High-interference
310	94.9	74	1	2	62	5	13	1	1	15	18	0	26	0	High-interference
435	121.1	67	6	1	128.9	2	15	0	1	21	24	0	11	1	High-interference
469	94.4	93	2	4	96.8	3	23	2	1	26	24	0	24	0	High-interference
469	114.1	84	2	1	125.4	6	17	0	1	14	25	0	24	0	High-interference
582	126.3	88	1	2	188.6	5	38	1	1	17	19	0	10	0	High-interference
476	103.8	93	0	1	101	8	26	1	2	9	16	0	31	1	High-interference
543	117.4	108	3	3	109.3	4	38	1	2	28	19	0	20	2	High-interference
475	95.9	88	0	3	127.5	3	22	2	4	24	23	0	13	1	High-interference
488	105.4	79	4	0	126.1	13	23	1	4	14	13	1	14	0	High-interference
543	81.4	70	1	0	151.1	2	25	0	0	12	15	2	14	1	High-interference
442	100.6	75	2	1	105.2	2	22	0	1	16	14	0	23	0	High-interference
487	118	86	1	0	122.8	5	25	3	1	16	12	0	25	0	High-interference
444	110	78	4	3	129.6	4	36	1	4	7	16	0	17	0	High-interference
474	118.9	59	0	0	145	4	23	0	0	6	4	0	21	1	High-interference
530	119	74	2	1	151.8	6	25	2	0	9	12	0	22	1	High-interference
443	124.9	78	5	1	110.8	3	23	0	0	18	17	0	20	3	High-interference
484	101.8	91	6	3	104.1	9	20	0	3	20	34	0	13	1	High-interference
652	102.7	110	1	4	142.8	8	47	2	6	8	17	1	25	1	High-interference
484	102.4	67	2	2	157.7	5	23	0	3	5	6	0	29	2	High-interference
459	117.7	90	2	2	103.1	5	23	2	0	17	19	1	24	3	High-interference
438	116.2	51	2	1	181.9	1	18	1	1	9	6	0	17	1	High-interference
530	96.7	103	1	2	98.6	2	45	1	2	11	26	0	18	1	High-interference
467	118.9	86	3	3	108.1	6	23	2	2	20	24	0	15	0	High-interference
179	43.1	25	0	1	57.4	1	7	0	1	3	6	1	7	0	Low-interference
168	34.5	45	0	1	22.4	1	16	1	2	3	10	2	11	0	High-interference
165	34	35	0	3	28.5	3	10	1	3	4	10	0	7	0	High-interference
195	34.3	33	1	2	46.1	1	14	0	0	9	8	0	3	1	Low-interference
212	36.2	44	1	0	38	2	4	2	0	9	17	0	11	0	Low-interference
156	34.7	26	0	0	52	3	7	2	0	4	4	0	6	0	Low-interference
137	27.6	20	3	1	34.1	0	3	0	1	2	9	0	8	1	Low-interference
175	43.7	27	1	0	48.8	2	7	0	0	2	7	1	9	0	Low-interference
157	44.5	36	1	0	41	0	8	0	1	5	15	0	7	1	Low-interference
218	48.7	49	0	0	39.4	1	13	0	0	2	20	1	12	0	Low-interference
154	31.6	25	0	1	32.6	1	2	0	0	5	7	0	11	0	Low-interference
113	32.5	23	2	0	27.7	2	5	1	2	4	7	0	4	0	Low-interference
139	40	31	0	1	30.3	0	15	0	0	2	9	0	6	0	Low-interference
205	33.3	33	0	4	41.5	0	11	1	1	5	11	0	8	0	Low-interference
138	40.1	27	0	0	35.8	0	2	1	2	2	5	2	13	0	Low-interference
148	35.4	25	0	1	38.9	1	15	0	0	3	5	0	2	0	Low-interference
183	30.9	34	1	1	40.7	0	16	1	0	6	8	0	5	0	Low-interference
178	29.2	32	0	0	39.8	0	10	0	0	8	10	0	4	0	Low-interference
148	36.4	27	2	0	37.8	3	12	0	1	3	6	0	2	2	Low-interference
174	30.2	34	1	2	31.9	0	1	1	0	11	8	0	14	2	Low-interference
422	115.2	54	2	1	145.9	0	0	1	0	6	4	0	3	0	Low-interference
335	154.5	40	0	0	140.7	0	1	0	0	0	1	0	3	0	Low-interference
378	107.8	53	0	1	105.8	0	1	0	1	1	0	0	0	0	Low-interference
388	74.6	40	3	1	127.8	0	0	0	0	0	1	0	1	0	Low-interference
322	81.1	37	3	0	112.1	0	1	0	3	0	0	0	0	0	Low-interference
373	72.3	44	0	2	137.8	0	2	0	0	1	3	0	1	0	Low-interference
408	86.4	46	0	1	114.5	2	2	0	0	0	2	0	3	0	Low-interference
489	112.5	66	1	3	134	0	2	0	0	2	1	0	3	0	Low-interference
449	97.7	62	1	1	145.8	0	4	0	0	1	4	1	1	0	Low-interference
368	71.5	53	0	0	94.8	0	1	0	0	0	3	0	4	0	Low-interference
364	73.9	43	1	2	153.1	0	0	0	0	3	0	0	3	0	Low-interference
356	89.4	38	1	0	79	0	0	0	0	0	0	0	0	0	Low-interference
230	49	21	0	0	119.5	0	1	0	0	0	0	0	1	0	Low-interference
431	104.1	41	1	1	200	0	0	0	0	1	2	0	1	0	Low-interference
243	69.9	32	0	1	98.9	0	1	0	0	4	5	0	3	0	Low-interference
209	55.6	17	0	0	118.8	0	0	0	0	0	0	0	1	0	Low-interference
358	68.2	51	0	2	71.4	1	3	0	0	0	1	0	2	0	Low-interference
342	73.7	50	0	1	86.1	0	1	0	0	0	1	0	3	0	Low-interference
409	70.3	48	1	2	112.3	0	2	0	0	2	1	0	5	0	Low-interference
346	84.6	44	2	1	121.8	0	0	0	0	0	0	0	0	0	Low-interference
269	84.5	27	1	0	116.7	0	2	0	0	3	1	0	1	0	Low-interference
321	91.5	46	3	0	90.2	1	1	1	0	4	0	0	2	0	Low-interference
186	59.4	17	0	0	114.3	0	1	0	0	0	1	0	3	0	Low-interference
92	15.3	7	1	0	35.5	0	0	0	0	2	2	0	1	0	Low-interference
412	117.4	58	0	0	130.4	2	18	2	2	6	12	0	16	0	High-interference
337	167.7	44	0	1	139.9	1	4	0	1	5	14	0	13	1	Low-interference
359	103.7	53	1	2	119.6	1	13	1	3	6	9	1	17	0	High-interference
343	88.9	36	3	0	142.7	2	12	0	1	1	8	1	7	1	Low-interference
372	104.1	55	2	1	116.5	2	11	0	3	5	16	0	16	2	High-interference
334	124.3	56	2	0	118.3	0	15	1	3	13	7	1	10	0	High-interference
364	78	49	1	1	101.6	0	11	1	0	14	12	1	11	1	High-interference
378	136	64	0	4	114.5	5	12	2	2	13	15	3	15	0	High-interference
343	95	42	0	1	121.6	2	10	1	0	7	9	0	13	0	High-interference
250	54.2	39	0	0	75.7	0	3	3	0	12	5	2	13	0	Low-interference
266	84.4	36	0	0	103	0	8	0	0	7	4	0	15	0	Low-interference
173	47.5	19	0	0	90.1	2	4	0	0	5	3	0	5	0	Low-interference
206	58.8	29	0	0	87.7	2	5	1	1	2	4	0	12	0	Low-interference
355	95.3	58	2	1	117.5	3	13	1	0	8	18	0	17	2	High-interference
236	64.5	42	0	0	74.2	1	8	1	0	13	9	0	10	0	Low-interference
239	89.2	32	1	0	96.7	0	4	0	1	5	7	0	7	0	Low-interference
183	46.1	20	0	0	71.9	0	4	0	0	3	5	0	8	0	Low-interference
256	91.3	32	0	2	81.4	2	3	1	3	6	6	1	14	0	High-interference
260	87	44	0	0	102.9	0	8	0	1	7	2	0	14	0	Low-interference
103	24.5	20	1	1	22	0	8	3	0	0	4	1	7	0	Low-interference
310	90.9	35	0	2	128.2	0	6	1	2	5	9	0	13	0	Low-interference
253	88.9	30	2	1	130.1	1	5	0	0	6	5	0	11	0	Low-interference
252	96	36	2	0	83.6	1	6	1	0	1	14	0	9	0	High-interference
293	91.9	38	0	1	91.6	1	7	0	0	5	3	0	17	0	Low-interference
363	87.5	48	4	4	109.2	4	15	0	0	12	7	1	19	0	High-interference
338	117.4	60	2	4	96.2	1	24	3	2	10	10	0	20	0	High-interference
270	127.4	32	2	1	107	0	10	0	1	7	6	3	8	1	High-interference
296	99.9	56	0	2	68.2	1	23	2	1	8	14	0	11	0	High-interference
392	106.3	45	1	5	127.2	1	11	2	1	18	10	0	13	0	High-interference
364	103.2	55	0	2	104.5	1	17	0	0	11	13	0	17	0	High-interference
326	94.1	52	1	1	103.9	1	11	0	0	12	7	0	18	1	High-interference
353	82.6	47	1	1	124.2	2	15	1	3	14	4	0	11	0	High-interference
360	107	58	0	2	110.4	4	12	1	0	14	14	0	16	1	High-interference
308	116.7	67	2	1	70.5	2	12	1	1	17	19	0	19	0	High-interference
153	38.5	27	0	0	36.7	2	5	0	1	4	5	0	10	0	Low-interference
298	66.9	36	0	0	133.1	1	11	0	0	4	4	0	16	0	Low-interference
296	60.1	42	0	1	76	1	11	0	2	8	6	1	10	1	Low-interference
252	71	42	0	0	70.3	1	8	1	0	7	9	1	16	0	High-interference
320	106	60	1	1	90.2	2	16	2	2	8	17	0	16	0	High-interference
222	42.1	27	1	1	71.2	0	7	1	3	8	2	0	9	0	Low-interference
231	51.5	31	2	2	62.6	2	10	2	1	5	7	0	10	0	Low-interference
195	56.3	28	0	0	74.2	0	11	0	0	4	3	0	10	0	Low-interference
208	64.4	35	1	2	81.3	2	7	0	1	8	6	0	15	1	Low-interference
296	97.1	51	1	2	93.5	1	17	1	2	10	13	0	11	1	High-interference
263	51.9	40	2	1	69.5	2	18	0	1	3	5	1	13	1	Low-interference
232	62.8	30	2	1	84.3	0	4	2	1	4	8	0	14	1	Low-interference
276	88.1	51	0	0	64.6	1	18	1	0	3	11	1	16	0	High-interference
283	102.4	49	0	1	76.9	2	15	0	2	8	7	0	15	1	High-interference
324	73	54	0	1	84.4	1	13	0	1	10	11	0	20	0	High-interference
208	39.3	32	0	3	43.6	1	13	0	1	5	5	0	12	1	High-interference
418	116.8	44	1	0	173.3	3	24	1	1	6	4	0	6	0	High-interference
372	122.7	47	0	1	133.3	1	10	1	0	5	14	0	17	0	Low-interference
263	71.8	46	0	1	76.2	1	21	0	1	0	8	0	14	2	High-interference
360	105	47	1	2	136.1	1	17	1	1	9	5	0	15	1	High-interference
321	93.1	42	0	0	106.9	1	19	0	3	5	5	0	9	0	Low-interference
396	110.5	64	0	1	129	4	25	0	1	8	8	0	19	0	High-interference
391	81.6	79	0	1	87.3	4	19	0	1	21	10	0	25	0	High-interference
140	29.8	22	1	0	32.1	2	9	0	1	2	4	0	5	0	Low-interference
334	125.1	54	1	0	112.6	1	16	1	0	14	13	0	9	1	High-interference
305	61.6	52	0	1	79.3	1	20	1	0	8	7	0	16	0	Low-interference
101	27.3	16	0	0	25.8	0	6	1	0	4	2	0	2	1	Low-interference
218	70.5	41	1	2	65.8	2	13	2	1	6	10	0	10	0	Low-interference
127	31.8	11	0	0	69.5	2	6	0	0	1	0	0	2	0	Low-interference
298	85.3	44	1	3	78.3	0	17	0	1	4	12	0	13	1	Low-interference
130	30.1	11	0	0	23.6	0	0	1	0	5	1	0	4	0	Low-interference
370	106.2	55	1	1	143.8	2	12	1	2	13	8	0	19	0	High-interference
326	70.1	49	1	1	68.9	1	10	1	0	10	10	1	18	0	Low-interference
253	63.6	32	0	0	79.4	0	14	1	1	5	1	0	9	1	Low-interference
270	56.3	34	0	0	91.5	2	7	1	0	10	6	0	8	0	Low-interference
310	89.6	53	0	0	92.4	2	13	1	1	7	14	0	15	0	High-interference
307	106.6	60	3	3	80.4	3	12	0	0	7	12	0	30	2	High-interference
232	54.4	27	2	0	77.1	1	8	2	1	3	4	0	7	3	Low-interference
261	66.2	36	1	0	86.4	0	6	0	0	7	12	0	11	1	Low-interference
249	70.7	43	1	0	53.1	1	13	2	0	9	8	0	11	0	Low-interference
342	99.7	40	0	0	91.2	1	15	1	0	7	5	0	12	0	Low-interference
334	102.5	34	0	0	135	1	9	1	2	2	3	0	15	1	High-interference
115	36.8	17	0	0	38.5	0	6	0	0	0	3	0	8	0	Low-interference
77	20.9	12	0	0	24.8	0	0	0	0	0	0	0	12	0	Low-interference
125	35.7	18	0	1	24.1	1	7	1	0	0	7	0	3	0	Low-interference
102	50.8	13	0	0	45	0	3	0	0	6	2	0	2	0	Low-interference
146	41.3	31	0	0	41.2	1	10	0	1	1	5	1	12	0	Low-interference
106	28.6	21	0	0	22.5	0	4	0	1	5	5	0	6	0	Low-interference
128	31.6	21	1	1	21.4	0	6	0	1	1	7	1	6	1	Low-interference
117	31.4	23	0	0	27.3	0	5	0	0	3	9	1	6	0	Low-interference
85	18	12	1	0	22.2	1	2	0	0	3	1	0	6	0	Low-interference
77	18.6	5	0	0	54.3	0	1	0	0	1	2	0	1	0	Low-interference
97	27.9	15	0	0	29.5	0	3	0	0	0	10	0	2	0	Low-interference
114	24.5	14	1	0	37.7	1	6	0	1	1	1	0	4	1	Low-interference
90	27.9	14	0	1	40.8	0	4	0	0	2	4	0	5	0	Low-interference
93	27.9	9	0	0	47	0	4	0	0	1	0	0	4	0	Low-interference
118	34.3	13	0	1	32.3	0	2	0	0	4	0	0	8	0	Low-interference
131	31.3	23	1	0	28.9	0	5	1	1	5	2	0	9	1	Low-interference
84	29.8	12	0	1	25.6	0	5	1	0	2	1	0	4	0	Low-interference
111	24.9	20	0	0	25.3	0	4	0	0	1	6	2	7	0	Low-interference
132	35.4	21	0	0	35.8	0	2	1	1	4	2	1	10	0	Low-interference
93	29	20	1	1	20.2	0	5	0	2	1	5	0	7	2	Low-interference
86	32.3	12	0	1	43	0	1	2	0	2	3	0	5	0	Low-interference
99	42.6	15	1	0	14.4	0	4	0	0	0	2	0	10	0	Low-interference
71	19.4	9	0	0	24	0	4	0	1	0	0	0	4	0	Low-interference
